# Supplementary material for: Refining Patient Selection Criteria for LV-Only Fusion Pacing in Cardiac Resynchronization Therapy: A Systematic Review
Source: J Clin Med. 2025 Jul 8;14(14):4853. doi: 10.3390/jcm14144853 (PMC12294858; doi:10.3390/jcm14144853)
Supplement: Supplementary file 1 [file jcm-14-04853-s001.zip]

Archive with 1 entries (1 files):
- jcm-3717449-supplementary.pdf
